# Supplementary material for: Adiposity and Long-Term Adiposity Change Are Associated with Incident Diabetes: A Prospective Cohort Study in Southwest China
Source: Int J Environ Res Public Health. 2021 Oct 31;18(21):11481. doi: 10.3390/ijerph182111481 (PMC8582792; doi:10.3390/ijerph182111481)
Supplement: Supplementary file 1 [file ijerph-18-11481-s001.zip]

Archive with 1 entries (1 files):
- ijerph-1430203-supplementary.pdf
